# Supplementary material for: Structural basis of impaired disaggregase function in the oxidation-sensitive SKD3 mutant causing 3-methylglutaconic aciduria
Source: Nat Commun. 2023 Apr 11;14:2028. doi: 10.1038/s41467-023-37657-9 (PMC10090083; doi:10.1038/s41467-023-37657-9)
Supplement: Supplementary file 3 — Source Data [file 41467_2023_37657_MOESM3_ESM.xlsx]

## Sheet: Fig. 3a
n = 3 replicates. [μmol ATP / (μmol protein x min)]
	- Casein					+ Casein
	Replicates (individual data points)			Plotted		Replicates (individual data points)			Plotted
	I	II	III	AVG	STDEV	I	II	III	AVG	STDEV
Hsp104	3.16	2.73556	2.79111	2.89556	0.230694	4.49333	4.57778	4.1	4.39037	0.254988
SKD3iso2	1.86667	2.05111	2.23333	2.05037	0.183334	4.73333	5.07333	4.81778	4.87481	0.177031
SKD3	3.72889	4.42	4.22667	4.12519	0.356556	5.73556	6.35333	5.90889	5.99926	0.318649
SKD3T268M	4.41556	3.59778	3.54	3.85111	0.489676	4.46444	4.48222	4.88444	4.61037	0.237521
SKD3A269T	4.59333	4.62667	4.31778	4.51259	0.169536	4.41333	4.86222	5.02667	4.76741	0.317469
SKD3Y272C	5.97111	4.51111	4.92444	5.13556	0.752546	3.5	3.82444	4.46667	3.93037	0.491962

## Sheet: Fig. 3b
n = 3 replicates. Values normalized by average of SKD3
	Normalized replicates (individual data points)			Plotted
	I	II	III	AVG	STDEV
Hsp70/40	0.030895	0.037234	0.035816	0.0346483	0.00332691
Hsp104+Hsp70/40	5.03103	5.96334	6.31246	5.76894	0.662464
SKD3iso2	4.13865	4.19736	4.60589	4.31397	0.25451
SKD3	0.990248	1.02141	0.988342	1	0.0185661
SKD3+Hsp70	0.741534	0.769282	0.814051	0.774956	0.0365899
SKD3+Hsp40	0.72828	0.657801	0.725133	0.703738	0.0398137
SKD3+Hsp70/40	0.190293	0.1793	0.196188	0.188594	0.00857129

## Sheet: Fig. 3c
n = 3 replicates. Values normalized by average of SKD3
	10mM DTT
	Normalized replicates (individual data points)			Plotted
	I	II	III	AVG	STDEV
no chaperone	0.00948081	0.0104966	0.0104966	0.010158	0.000586472
Hsp70/40	0.086283	0.090451	0.088845	0.0885263	0.00210219
Hsp104+Hsp70/40	5.96266	4.59772	5.86122	5.47387	0.760454
SKD3iso2	4.13865	4.19736	4.60589	4.31397	0.25451
SKD3	0.949021	0.994746	1.05623	1	0.0537988
SKD3Y272C	0.669413	0.750846	0.898984	0.773081	0.116389
SKD3T268M	0.446953	0.456603	0.487246	0.4636	0.0210385
SKD3A269T	0.22263	0.214503	0.222968	0.220034	0.00479252

## Sheet: Fig. 3d
n = 3 replicates.
	10mM DTT
	Replicates (individual data points)			Plotted
	I	II	III	AVG	STDEV
no chaperone	221	335	338	298	66.7008
SKD3iso2	51636	50424	47860	49973.3	1927.92
SKD3	5317	4923	5199	5146.33	202.211
SKD3Y272C	7542	6981	6869	7130.67	360.6
SKD3T268M	6828	7021	7350	7066.33	263.936
SKD3A269T	4181	4519	4057	4252.33	239.118

## Sheet: Fig. 4a
n = 3 replicates. [mol-SH/mol protein]
	No reductant					No reductant + 10μM Cu(phen)
	Replicates (individual data points)			Plotted		Replicates (individual data points)			Plotted
	I	II	III	AVG	STDEV	I	II	III	AVG	STDEV
SKD3Ank	1.19303	1.1667	1.14649	1.16874	0.0233337	0.877703	0.811577	0.813414	0.834231	0.0376589
SKD3Ank-Y272C	0.658507	0.651466	0.655139	0.655037	0.00352172	0.122762	0.11419	0.136538	0.124497	0.0112747

## Sheet: Fig. 4b
n = 3 replicates. Values normalized by average of SKD3
	10mM DTT					10μM Cu(phen)
	Normalized replicates (individual data points)			Plotted		Normalized replicates (individual data points)			Plotted		Folds
	I	II	III	AVG	STDEV	I	II	III	AVG	STDEV
no chaperone	0.00948081	0.0104966	0.0104966	0.010158	0.000586472	0.0137133	0.0165914	0.0177765	0.0160271	0.00208956	N/A
Hsp70/40	0.086283	0.090451	0.088845	0.0885263	0.00210219	0.061792	0.062921	0.063615	0.062776	0.000920109	N/A
Hsp104+Hsp70/40	5.96266	4.59772	5.86122	5.47387	0.760454	4.03956	3.8465	4.18616	4.02407	0.170358	1.36028
SKD3iso2	4.13865	4.19736	4.60589	4.31397	0.25451	1.85531	2.16827	2.39989	2.14116	0.273297	2.01478
SKD3	0.949021	0.994746	1.05623	1	0.0537988	0.479092	0.459464	0.535586	0.491381	0.0395209	2.03508
SKD3Y272C	0.669413	0.750846	0.898984	0.773081	0.116389	0.187754	0.184029	0.182506	0.184763	0.00269997	4.18418
SKD3T268M	0.446953	0.456603	0.487246	0.4636	0.0210385	0.210102	0.203837	0.221953	0.211964	0.00920003	2.18717
SKD3A269T	0.22263	0.214503	0.222968	0.220034	0.00479252	0.109029	0.10158	0.124097	0.111569	0.0114713	1.97218

## Sheet: Fig. 4c
n = 3 replicates.
	10mM DTT					10μM Cu(phen)
	Replicates (individual data points)			Plotted		Replicates (individual data points)			Plotted		Folds
	I	II	III	AVG	STDEV	I	II	III	AVG	STDEV
no chaperone	221	335	338	298	66.7008	357	424	623	468	138.351	N/A
SKD3iso2	51636	50424	47860	49973.3	1927.92	12279	17134	15596	15003	2481.23	3.33089
SKD3	5317	4923	5199	5146.33	202.211	2971	2069	3217	2752.33	604.431	1.86981
SKD3Y272C	7542	6981	6869	7130.67	360.6	1622	1693	2244	1853	340.472	3.84817
SKD3T268M	6828	7021	7350	7066.33	263.936	2345	2375	2349	2356.33	16.2891	2.99887
SKD3A269T	4181	4519	4057	4252.33	239.118	1652	1468	2043	1721	293.644	2.47085

## Sheet: Fig. 4d
Densitometry of western blot. Normalized to Hap1 parental WT
n = 3 replicates.
Densitometry Data
	Soluble					Insoluble
	Replicates (individual data points)			Plotted		Replicates (individual data points)			Plotted
	I	II	III	AVG	STDEV	I	II	III	AVG	STDEV
Hap1 parental	1	1	1	1	0	1	1	1	1	0
Hap1 KO	0.4743	0.340474	0.330362	0.381712	0.0803425	6.92112	10.3321	10.022	9.09177	1.88621
Hap1 KO + SKD3	0.681687	0.53949	0.555992	0.59239	0.0777724	4.22879	6.09579	8.87324	6.39927	2.33705
Hap1 KO + SKD3Y272C	0.18485	0.198803	0.298108	0.227253	0.0617575	6.65536	8.19207	12.9594	9.26895	3.28712
p-value						p-value
Soluble						Insoluble
	Hap1 parental	Hap1 KO	Hap1 KO + SKD3	Hap1 KO + SKD3Y272C			Hap1 parental	Hap1 KO	Hap1 KO + SKD3	Hap1 KO + SKD3Y272C
Hap1 parental		0.00558136	0.0119185	0.00212226		Hap1 parental		0.0176347	0.0571506	0.048848
Hap1 KO	0.00558136		0.00138787	0.173962		Hap1 KO	0.0176347		0.0943338	0.91578
Hap1 KO + SKD3	0.0119185	0.00138787		0.0348946		Hap1 KO + SKD3	0.0571506	0.0943338		0.0430785
Hap1 KO + SKD3Y272C	0.00212226	0.173962	0.0348946			Hap1 KO + SKD3Y272C	0.048848	0.91578	0.0430785

## Sheet: Fig. 4e
SKD3 transcript abundance relative to GAPDH mRNA
n = 3 replicates.
	Normalized replicates (individual data points)			Plotted
	I	II	III	AVG	STDEV
Hap1 parental	1.28937	1.13813	0.681445	1.03632	0.316495
Hap1 KO	0.001325	0.001501	0.002507	0.00177767	0.000637722
Hap1 KO + SKD3	2.01391	1.86607	0.619854	1.49994	0.765756
Hap1 KO + SKD3Y272C	1.01396	1.03527	0.514057	0.854427	0.294962
p-value
	Hap1 parental	Hap1 KO	Hap1 KO + SKD3	Hap1 KO + SKD3Y272C
Hap1 parental		0.0299238	0.219531	0.0687733
Hap1 KO	0.0299238		0.0772562	0.0378034
Hap1 KO + SKD3	0.219531	0.0772562		0.142816
Hap1 KO + SKD3Y272C	0.0687733	0.0378034	0.142816
